# Supplementary material for: Characterization of the Common Genetic Variation in the Spanish Population of Navarre
Source: Genes (Basel). 2024 May 4;15(5):585. doi: 10.3390/genes15050585 (PMC11121068; doi:10.3390/genes15050585)
Supplement: Supplementary file 1 [file genes-15-00585-s001.zip]

Archive with 10 entries (9 files):
- SupplementaryFiles/
- __MACOSX/._SupplementaryFiles
- SupplementaryFiles/.DS_Store
- __MACOSX/SupplementaryFiles/._.DS_Store
- SupplementaryFiles/NavarreVariants_SupInf_TableS2.xlsx
- __MACOSX/SupplementaryFiles/._NavarreVariants_SupInf_TableS2.xlsx
- SupplementaryFiles/NavarreVariants_SupInf_TableS1.xlsx
- __MACOSX/SupplementaryFiles/._NavarreVariants_SupInf_TableS1.xlsx
- SupplementaryFiles/NavarreVariantsSupInf.pdf
- __MACOSX/SupplementaryFiles/._NavarreVariantsSupInf.pdf
