# Supplementary material for: Characterization of the Common Genetic Variation in the Spanish Population of Navarre
Source: Genes (Basel). 2024 May 4;15(5):585. doi: 10.3390/genes15050585 (PMC11121068; doi:10.3390/genes15050585)
Supplement: Supplementary file 1 [file genes-15-00585-s001.zip › SupplementaryFiles/NavarreVariants_SupInf_TableS1.xlsx]

## Sheet: TableS1
FST(NAVARRE-IBS)	0.00012102
FST(NAVARRE-MGP)	0.00074375
FST(NAVARRE-TSI)	0.0014426
FST(NAVARRE-GBR)	0.0017199
FST(NAVARRE-CEU)	0.0016313
FST(NAVARRE-FIN)	0.0054131
FST(NAVARRE-AMR)	0.0094055
FST(NAVARRE-SAS)	0.014983
FST(NAVARRE-EAS)	0.032824
FST(NAVARRE-AFR)	0.043414
